# Supplementary material for: Comparison of laparoscopic tubal-preserving surgical management versus methotrexate therapy for tubal pregnancy: A conventional and network meta-analysis
Source: PLoS One. 2025 Sep 12;20(9):e0332169. doi: 10.1371/journal.pone.0332169 (PMC12431245; doi:10.1371/journal.pone.0332169)
Supplement: S1 Table — (XLSX) [file pone.0332169.s001.xlsx]

## Sheet: Sheet1
	Study	Study type	Risk of bias	inconsistency	Indirectness	Inaccuracy	Publication bias	effect size	Dose-effect relationship	Negative offset	Grade of evidence
Failure Rate of Salpingotomy Combined with Methotrexate Compared to Salpingotomy Alone for Tubal Pregnancy	J W Graczykowski 1997	RCT	Not downgrade	Not downgrade	Not downgrade	Not downgrade	Not downgrade				High
	Shigeo Akira 2008	control trial						Not upgrade	Not upgrade	Not upgrade	Low
	Hakan Kaya, M 2002	RCT	Not downgrade	Not downgrade	Not downgrade	Not downgrade	Not downgrade				High
Failure Rate of Methotrexate Compared to Salpingotomy for Tubal Pregnancy	Martin C. Sowter 2001	RCT	Not downgrade	Not downgrade	Not downgrade	Not downgrade	Not downgrade				High
	P J Hajenius 1997	RCT	Not downgrade	Not downgrade	Not downgrade	Not downgrade	Not downgrade				High
	ASMA J. SARAJ 1998	RCT	Not downgrade	Not downgrade	Not downgrade	Not downgrade	Not downgrade				High
	Lars Bo Krag Moeller 2009	RCT	Not downgrade	Not downgrade	Not downgrade	Not downgrade	Not downgrade				High
	F.Lecuru 1998	control trial						Not upgrade	Not upgrade	Not upgrade	Low
	Shigeo Akira 2008	control trial						Not upgrade	Not upgrade	Not upgrade	Low
	S1 Table Results of the evidence quality assessment of the studies
